# Supplementary material for: Comparison of antimicrobial resistant Escherichia coli isolated from Irish commercial pig farms with and without zinc oxide and antimicrobial usage
Source: Gut Pathog. 2023 Feb 24;15:8. doi: 10.1186/s13099-023-00534-3 (PMC9951511; doi:10.1186/s13099-023-00534-3)
Supplement: Supplementary file 1 — Additional file 1. Summary of analysed AmpC / ESBL E. coli isolates obtained in this study. Sample abbreviations: FW0 = faecal sample at day of weaning; FW1 = faecal sample 1 week after weaning; FW2 = faecal sample 2 week after weaning; SWD = environmental swab sample of cleaned drinkers and feeders before interaction with piglets; SWW = environmental swab sample of cleaned walls and floors before interaction with piglets. [file 13099_2023_534_MOESM1_ESM.xlsx]

## Sheet: Additional_file_1
General Information					Genotypic Information			ESBL Genes
Sample_ID	Farm ID	Description	First detected AMR	Farm AMU	Serotype	Phylotype	Sequence Type	SHV subtype	TEM subtype	CTX-M subtype	OXA subtype
KB213	Farm 2	FW2	Cefotaxime	non-ZnO	Onovel5:H28	B1	156	-	-	-	-
KB635	Farm 6	SWD	Ciprofloxacin	ZnO	O91:H28	B1	1196	-	-	-	-
KB643	Farm 6	SWW	Cefotaxime	ZnO	O91:H28	B1	1196	-	blaTEM-1B_1	-	-
KB806	Farm 8	SWD	Cefotaxime	ZnO	O48:H20	A	191	-	blaTEM-1B_1	blaCTX-M-1_1	-
KB807	Farm 8	SWD	Cefotaxime	ZnO	[unknown]:H27	B1	58	-	blaTEM-1B_1	blaCTX-M-1_1	-
KB808	Farm 8	SWD	Cefotaxime	ZnO	O129/O13/O135:H11 (Gp10)	A	10	-	blaTEM-1B_1	blaCTX-M-1_1	blaOXA-1_1
KB810	Farm 8	SWD	Cefotaxime	ZnO	[unknown]:H27	B1	58	-	-	blaCTX-M-1_1	-
KB816	Farm 8	SWW	Apramycin	ZnO	[unknown]:H4	A	2496	-	-	blaCTX-M-1_1	-
KB821	Farm 8	SWW	Cefotaxime	ZnO	O48:H20	A	191	-	blaTEM-1B_1	blaCTX-M-1_1	-
KB822	Farm 8	SWW	Cefotaxime	ZnO	O48:H20	A	191	-	blaTEM-1B_1	blaCTX-M-1_1	-
KB825	Farm 8	SWW	Cefotaxime	ZnO	O129/O13/O135:H11 (Gp10)	A	10	-	blaTEM-1B_1	blaCTX-M-1_1	blaOXA-1_1
KB826	Farm 8	FW0	Apramycin	ZnO	O149:H12	A	9866	-	-	blaCTX-M-1_1	-
KB831	Farm 8	FW0	Cefotaxime	ZnO	[unknown]:H4	A	2496	-	blaTEM-1B_1	blaCTX-M-1_1	-
KB832	Farm 8	FW0	Cefotaxime	ZnO	O167:H26	A	6593	-	blaTEM-1B_1	blaCTX-M-1_1	-
KB833	Farm 8	FW0	Cefotaxime	ZnO	O167:H26	A	6593	-	blaTEM-1B_1	blaCTX-M-1_1	-
KB835	Farm 8	FW0	Cefotaxime	ZnO	O2/O50:H48 (Gp7)	A	-	-	blaTEM-141_1	blaCTX-M-15_1	-
KB844	Farm 8	FW1	Cefotaxime	ZnO	O82:H19	A	-	-	blaTEM-1B_1	blaCTX-M-1_1	-
KB845	Farm 8	FW1	Cefotaxime	ZnO	O129/O13/O135:H11 (Gp10)	A	10	-	blaTEM-1B_1	blaCTX-M-1_1	blaOXA-1_1
KB851	Farm 8	FW2	Cefotaxime	ZnO	O129/O13/O135:H11 (Gp10)	A	10	-	blaTEM-1B_1	blaCTX-M-1_1	blaOXA-1_1
KB854	Farm 8	FW2	Cefotaxime	ZnO	O129/O13/O135:H11 (Gp10)	A	10	-	blaTEM-1B_1	blaCTX-M-1_1	blaOXA-1_1
KB855	Farm 8	FW2	Cefotaxime	ZnO	O129/O13/O135:H11 (Gp10)	A	10	-	blaTEM-1B_1	blaCTX-M-1_1	blaOXA-1_1
KB1012	Farm 10	FW1	Cefotaxime	non-ZnO	O8:H10	B1	58	-	-	blaCTX-M-27_1	-
KB1013	Farm 10	FW1	Cefotaxime	non-ZnO	O87:H7	B1	4578	-	-	blaCTX-M-1_1	-
KB1014	Farm 10	FW1	Cefotaxime	non-ZnO	O182:H19	A	10	-	-	blaCTX-M-1_1	-
KB1015	Farm 10	FW1	Cefotaxime	non-ZnO	O8:H10	B1	58	-	-	blaCTX-M-27_1	-
KB1017	Farm 10	FW2	Apramycin	non-ZnO	O182:H19	A	10	-	-	blaCTX-M-1_1	-
KB1019	Farm 10	FW2	Cefotaxime	non-ZnO	O182:H19	A	10	-	-	blaCTX-M-1_1	-
KB1020	Farm 10	FW2	Cefotaxime	non-ZnO	O167:H4	E	57	-	blaTEM-1B_1	blaCTX-M-1_1	-
KB1022	Farm 10	FW2	Cefotaxime	non-ZnO	O87:H7	B1	4578	-	-	blaCTX-M-1_1	-
KB1023	Farm 10	FW2	Cefotaxime	non-ZnO	Onovel32:H9	A	10	-	blaTEM-1B_1	blaCTX-M-15_1	-
KB1026	Farm 10	FW0	Apramycin	non-ZnO	Onovel32:H9	A	10	-	blaTEM-1A_1	blaCTX-M-1_1	-
KB1032	Farm 10	FW0	Ciprofloxacin	non-ZnO	Onovel32:H9	A	10	-	blaTEM-1A_1	blaCTX-M-1_1	-
KB1033	Farm 10	FW0	Ciprofloxacin	non-ZnO	Onovel32:H9	A	10	-	blaTEM-1A_1	blaCTX-M-1_1	-
KB1035	Farm 10	FW0	Cefotaxime	non-ZnO	O153/O178:H7 (Gp11)	B1	5415	blaSHV-12_1	-	blaCTX-M-1_1	-
KB1037	Farm 10	FW0	Cefotaxime	non-ZnO	O167:H4	E	-	-	blaTEM-1B_1	blaCTX-M-1_1	-
KB1038	Farm 10	FW0	Cefotaxime	non-ZnO	O8:H10	B1	58	-	-	blaCTX-M-27_1	-
KB853_2	Farm 8	FW0	Ciprofloxacin	ZnO	O8/O40:H32	A	10	-	blaTEM-1B_1	blaCTX-M-1_1	-
KB855_2	Farm 8	FW0	Cefotaxime	ZnO	[unknown]:H5	E	3057	-	blaTEM-1B_1	blaCTX-M-1_1	-
KB856_2	Farm 8	FW0	Cefotaxime	ZnO	O2/O50:H48 (Gp7)	A	-	-	blaTEM-141_1	blaCTX-M-15_1	-
KB857_2	Farm 8	FW0	Cefotaxime	ZnO	O129/O13/O135:H11 (Gp10)	A	10	-	blaTEM-1B_1	blaCTX-M-1_1	blaOXA-1_1
KB858_2	Farm 8	FW0	Cefotaxime	ZnO	O2/O50:H48 (Gp7)	A	-	-	blaTEM-141_1	blaCTX-M-15_1	-
KB869_2	Farm 8	SWD	Cefotaxime	ZnO	O129/O13/O135:[unknown] (Gp10)	A	10	-	blaTEM-1B_1	blaCTX-M-1_1	-
KB870_2	Farm 8	SWD	Cefotaxime	ZnO	O129/O13/O135:[unknown] (Gp10)	A	10	-	blaTEM-1B_1	blaCTX-M-1_1	-
KB871_2	Farm 8	SWD	Cefotaxime	ZnO	O129/O13/O135:[unknown] (Gp10)	A	10	-	blaTEM-1B_1	blaCTX-M-1_1	-
